# Supplementary material for: The Chocolate Curriculum: A Gateway to Materials Science and Engineering and Python Programming
Source: J Chem Educ. 2026 Apr 15;103(5):2776–84. doi: 10.1021/acs.jchemed.5c01442 (PMC13173523; doi:10.1021/acs.jchemed.5c01442)
Supplement: Supplementary file 3 [file ed5c01442_si_003.zip]

Archive with 4 entries (3 files):
- Python Modules/
- Python Modules/Module_2.ipynb
- Python Modules/Module_3.ipynb
- Python Modules/Module_1.ipynb
