# Supplementary material for: The Chocolate Curriculum: A Gateway to Materials Science and Engineering and Python Programming
Source: J Chem Educ. 2026 Apr 15;103(5):2776–84. doi: 10.1021/acs.jchemed.5c01442 (PMC13173523; doi:10.1021/acs.jchemed.5c01442)
Supplement: Supplementary file 3 [file ed5c01442_si_003.zip › Python Modules/Module_2.ipynb]

# %% [markdown]
# 🍫 Python Functions: Chocolate Fermentation & Enzymes

Welcome! In this tutorial, we will explore how to define and use functions in Python using only:

- ✅ Variables
- ➕ Addition
- ➖ Subtraction
- ✖️ Multiplication
- ➗ Division

We'll use real-world examples from the **fermentation process of chocolate**—including sugar conversion, enzyme activity, and more!


# %% [markdown]
## 🔧 1. What is a Function?

A **function** is a reusable block of code that performs a task.  
In chocolate fermentation, we can define small, focused functions to model parts of the process—like how much sugar is used, how many enzymes are active, or how temperature affects activity.

Syntax:

```python
def function_name(parameter1, parameter2):
    return result


# %% [markdown]

---

### 🧪 **2. Addition: Combining Sugars**

```python
# Function to add two sugar measurements
def total_sugar(pulp_sugar, bean_sugar):
    return pulp_sugar + bean_sugar

# Example: 15g from pulp + 10g from bean
total_sugar(15, 10)


# %% [markdown]
### ✅ Practice:

Create a function `enzyme_total` that takes in two enzyme counts and returns the total activity.

# %% [code]
def enzyme_total(e1, e2):
    return e1 + e2

enzyme_total(120, 80)

# %% [code]
# Function to subtract sugar used by microbes
def sugar_remaining(initial_sugar, consumed_sugar):
    return initial_sugar - consumed_sugar

sugar_remaining(30, 12)


# %% [markdown]
### ✅ Practice:

Write a function `enzyme_loss` that takes initial enzyme units and units lost during heat exposure.


# %% [code]
def enzyme_loss(initial, lost):
    return initial - lost

enzyme_loss(200, 50)


# %% [code]
# Function to model enzymatic activity amplification
def amplified_activity(enzyme_units, multiplier):
    return enzyme_units * multiplier

# Example: 100 units, multiplied by 1.5 due to heat activation
amplified_activity(100, 1.5)


# %% [markdown]
### ✅ Practice:

Write a function `fermentation_energy` that multiplies microbial count and energy per microbe.


# %% [code]
def fermentation_energy(microbes, energy_per_microbe):
    return microbes * energy_per_microbe

fermentation_energy(1_000_000, 0.002)


# %% [code]
# Function to calculate sugar usage rate per hour
def sugar_rate(total_sugar, hours):
    return total_sugar / hours

sugar_rate(24, 6)  # 24g over 6 hours


# %% [markdown]
### ✅ Practice:

Create a function `enzyme_per_gram` that divides total enzyme activity by grams of cocoa mass.


# %% [code]
def enzyme_per_gram(total_activity, grams):
    return total_activity / grams

enzyme_per_gram(300, 60)


# %% [markdown]
## 📊 6. Combining Math Operations in Functions

You can also combine multiple arithmetic steps. Let's calculate **enzyme efficiency**:
```python
# (enzyme added - enzyme lost) * efficiency factor
def enzyme_efficiency(initial, lost, efficiency_factor):
    return (initial - lost) * efficiency_factor

enzyme_efficiency(500, 100, 0.85)


# %% [markdown]
### 🧠 Challenge:

Create a function called `process_score` that:

- Adds two sugar sources (bean + pulp)
- Subtracts used sugar
- Multiplies by enzyme factor
- Divides by fermentation hours

Try implementing this step-by-step!

# %% [code]
def process_score(bean_sugar, pulp_sugar, used_sugar, enzyme_factor, hours):
    total_sugar = bean_sugar + pulp_sugar
    remaining_sugar = total_sugar - used_sugar
    adjusted = remaining_sugar * enzyme_factor
    return adjusted / hours

# Try it
process_score(10, 15, 8, 1.2, 4)


# %% [markdown]
## ✅ Summary & Wrap-Up

In this notebook, we practiced defining and using **Python functions** using only:

- Addition ➕
- Subtraction ➖
- Multiplication ✖️
- Division ➗

💡 Functions help us model real-world processes like enzyme reactions and sugar metabolism during chocolate fermentation.

Ready for the next step? You can expand this by adding conditionals, loops, or even visualizations—but mastering these basics is the essential first step!


# %% [markdown]
