# Supplementary material for: The Chocolate Curriculum: A Gateway to Materials Science and Engineering and Python Programming
Source: J Chem Educ. 2026 Apr 15;103(5):2776–84. doi: 10.1021/acs.jchemed.5c01442 (PMC13173523; doi:10.1021/acs.jchemed.5c01442)
Supplement: Supplementary file 3 [file ed5c01442_si_003.zip › Python Modules/Module_3.ipynb]

# %% [markdown]
# 🍫 Chocolate Science Visualization: Python Plotting Tutorial

In this notebook, we’ll explore how chocolate producers optimize flavor, texture, and shelf-life using **fermentation, roasting, grinding, conching, and tempering**.

We'll learn to create Python plots that visualize how:
- Duration, temperature, and oxygen affect flavor
- Roasting time influences aroma
- Grinding reduces particle size
- Conching enhances smoothness
- Tempering impacts crystal structure

We'll use synthetic data and Python libraries like **matplotlib** and **seaborn**.

# %% [code]
import matplotlib.pyplot as plt
import seaborn as sns
import numpy as np
import pandas as pd


# %% [code]
# Simulated data
hours = np.arange(0, 72, 6)
flavor_score = 0.2 * hours - 0.002 * hours**2
flavor_score_2 = 0.3*hours

plt.figure(figsize=(8, 5),dpi=300)
plt.plot(hours, flavor_score, marker='*', linestyle='-.', color='#1f77b4', markersize=20)
plt.plot(hours, flavor_score_2)
plt.title("Flavor Score vs Fermentation Duration")
plt.xlabel("Fermentation Duration (hours)")
plt.ylabel("Flavor Score (0-10)")
plt.grid(False)
plt.show()


# %% [markdown]
### ✅ Practice:

Modify the curve by changing the coefficients or adding another curve for oxygen-rich vs. oxygen-poor conditions.


# %% [code]


# %% [code]

roast_temps = [120, 130, 140, 150, 160, 200]
intensities = [9.0, 8.2, 7.5, 6.1, 5.0, 4.0]

plt.figure(figsize=(7, 5), dpi=300)
sns.barplot(x=roast_temps, y=intensities, palette="coolwarm")
plt.title("Flavor Intensity by Roasting Temperature")
plt.xlabel("Roasting Temp (°C)")
plt.ylabel("Flavor Intensity (0–10)")
plt.show()


# %% [markdown]
### ✅ Practice:

What happens if you roast at lower or higher temperatures? Add your own value to this bar chart.


# %% [code]


# %% [code]

particle_size = [20, 15, 12, 10, 8, 6, 5]  # micrometers
aroma = [4, 5, 6.5, 7.5, 8.0, 8.3, 8.1]  # aroma intensity

plt.figure(figsize=(7, 5),dpi=300)
sns.scatterplot(x=particle_size, y=aroma, color='darkred', s=300)
plt.plot(particle_size, aroma, linestyle='--', color='darkred', linewidth=2,marker = 'o')
plt.title("Aroma Intensity vs Particle Size")
plt.xlabel("Particle Size (μm)",)
plt.ylabel("Aroma Intensity (0–10)")
plt.gca().invert_xaxis()

plt.show()


# %% [markdown]
📝 Smaller particles release more aroma, but too small may reduce intensity. This plot reveals the sweet spot.


# %% [code]
np.random.seed(0)
conching_times = np.random.normal(loc=24, scale=5, size=100)

plt.figure(figsize=(8, 5),dpi=300)
plt.hist(conching_times, bins=12, color='saddlebrown', edgecolor='pink', alpha=0.7)
plt.title("Distribution of Conching Times")
plt.xlabel("Conching Time (hours)")
plt.ylabel("Number of Batches")
plt.show()


# %% [markdown]
✅ Practice:
Change the mean (`loc`) and standard deviation (`scale`) to simulate different factory setups.


# %% [code]


# %% [code]
# Simulated crystal stability scores
data = pd.DataFrame({
    "Crystal Type": ["Beta", "Beta", "Beta", "Beta'", "Beta'", "Beta'", "Alpha", "Alpha", "Alpha"],
    "Stability Score": [9.5, 10, 9.4, 7.2, 7.5, 7.1, 4.0, 4.5, 4.2]
})

plt.figure(figsize=(7, 5), dpi=300)
sns.boxplot(x="Crystal Type", y="Stability Score", data=data, palette={"Beta": "fuchsia", "Beta'": "lightgreen", "Alpha": "lightblue"})
plt.title("Cocoa Butter Crystal Stability")
plt.xlabel("Crystal Type")
plt.ylabel("Stability Score (0–10)")
plt.show()


# %% [markdown]
Beta crystals are the most desirable for gloss and snap in tempered chocolate.  
This box plot helps identify variability and performance of each type.


# %% [markdown]
## 🧠 Final Challenge: Flavor Optimization Dashboard

Create your own plots using the following data relationships:
- Fermentation time vs flavor complexity
- Roasting temp vs color intensity
- Grinding time vs particle size
- Conching duration vs smoothness

Use `plt.plot()`, `plt.bar()`, or `sns.scatterplot()` depending on the data.


# %% [code]


# %% [markdown]
## ✅ Summary: What You Learned

You practiced plotting chocolate-making data using:
- `line plots` for fermentation trends
- `bar charts` for roasting profiles
- `scatter plots` for grinding impact
- `histograms` for batch distributions
- `box plots` for tempering crystal stability

# %% [markdown]
