# Supplementary material for: The Chocolate Curriculum: A Gateway to Materials Science and Engineering and Python Programming
Source: J Chem Educ. 2026 Apr 15;103(5):2776–84. doi: 10.1021/acs.jchemed.5c01442 (PMC13173523; doi:10.1021/acs.jchemed.5c01442)
Supplement: Supplementary file 3 [file ed5c01442_si_003.zip › Python Modules/Module_1.ipynb]

# %% [markdown]
# Chemical Properties of Chocolate: Introduction to Python Variables

Chocolate isn't just delicious—it's a complex chemical material with hundreds of compounds. 
In this tutorial, we will explore some of the chemistry behind chocolate while learning Python programming.

We'll use **variables** to represent chocolate’s key chemical components, explore their effects, and even do some basic math and logic with them.


# %% [markdown]
# What is a Variable?

In Python, a variable is a name that stores a value. Think of it like a labeled container that holds information.

We'll use variables to store values like the percentage of theobromine, serotonin levels, and more.


# %% [code]
# Example: storing the percentage of cacao in different chocolate types
dark_chocolate_cacao = 0.70  # 70% cacao
milk_chocolate_cacao = 0.35  # 35% cacao
white_chocolate_cacao = 0.00  # No cacao solids

print("Dark Chocolate Cacao Content:", dark_chocolate_cacao)


# %% [markdown]
# Chemical Compounds in Chocolate

Chocolate contains compounds that interact with your brain and body. Let's store some of these in variables.

Units:
- theobromine in mg/100g
- serotonin in mg/kg
- tryptophan in mg/oz
- phenylethylamine in ug/g


# %% [code]
theobromine_mg = 500
serotonin_units = 2
tryptophan_units = 20
phenylethylamine_units = 4

print("Theobromine:", theobromine_mg, "mg/100g")
print("Serotonin:", serotonin_units, "mg/kg")

# %% [markdown]
# Combining Data with Variables

You can add, subtract, multiply, or divide variables to simulate real-world behavior.

Example: Estimate mood boost as a sum of several components.


# %% [code]
mood_boost_score = serotonin_units + tryptophan_units + phenylethylamine_units
print("Estimated Mood Boost Score:", mood_boost_score)


# %% [markdown]
# Practice: Estimate Total Chemical Load

Using the example variables, calculate a "chemical load score":
Hint: You can combine all values together, or weigh them differently (bonus).

Try it below:


# %% [code]
# Fill in the formula
chemical_load_score = theobromine_mg * 0.01 + serotonin_units + tryptophan_units + phenylethylamine_units

print("Chemical Load Score:", chemical_load_score)

# %% [markdown]
# Data Types in Python

Each variable has a **type**:
- int: integer (e.g., 3)
- float: decimal number (e.g., 4.5)
- str: string/text (e.g., "Chocolate")
- bool: Boolean (True/False)


# %% [code]
compound_name = "Theobromine"
amount = 0.3
is_toxic_to_dogs = True

print(type(compound_name))  # str
print(type(amount))         # int
print(type(is_toxic_to_dogs))  # bool


# %% [markdown]
# Practice: Match the Type

Guess the type of each variable and check your answers!


# %% [code]
compound = "Serotonin"
units = 8.5
helps_mood = True

# What do you think each type is? Use type()
print(type(compound))  # ?
print(type(units))     # ?
print(type(helps_mood)) # ?

# %% [markdown]
# Chocolate and Brain Chemistry

Some chemicals in chocolate prevent the breakdown of *anandamide*, a natural mood enhancer.

Let's store and print some descriptive text about this:

# %% [code]
anandamide_function = "regulates mood, memory, and appetite"
print("Anandamide Function:", anandamide_function)


# %% [markdown]
# Mini-Challenge:

Create your own chocolate compound using variables! 
Define:
- Compound name
- Amount (in mg or units)
- A sentence describing what it does

Then print it all out.


# %% [code]
# Your turn!
compound_name = "Epicatechin"
amount_mg = 70
effect_description = "improves blood flow and reduces inflammation"

print(compound_name, ":", amount_mg, "mg —", effect_description)


# %% [markdown]
# Summary & Takeaways

In this tutorial, you learned:
- What variables are and how to use them in Python
- How to store numbers, text, and logical values
- How to model real-world scientific ideas using code

We explored how the **chemistry of chocolate** can be represented using Python variables.

🍫 You now know how to code with compounds like theobromine and serotonin!

# %% [markdown]
